# Supplementary material for: Conferring of Drought and Heat Stress Tolerance in Wheat (Triticum aestivum L.) Genotypes and Their Response to Selenium Nanoparticles Application
Source: Nanomaterials (Basel). 2023 Mar 9;13(6):998. doi: 10.3390/nano13060998 (PMC10051906; doi:10.3390/nano13060998)
Supplement: Supplementary file 1 [file nanomaterials-13-00998-s001.zip]

Archive with 1 entries (1 files):
- nanomaterials-2222517-supplementary.pdf
